# Supplementary material for: Oral Toxicokinetics, Tissue Distribution, and 28-Day Oral Toxicity of Two Differently Manufactured Food Additive Silicon Dioxides
Source: Int J Mol Sci. 2022 Apr 5;23(7):4023. doi: 10.3390/ijms23074023 (PMC8999665; doi:10.3390/ijms23074023)
Supplement: Supplementary file 1 [file ijms-23-04023-s001.zip]

Archive with 1 entries (1 files):
- ijms-1630419-supplementary.pdf
